# Supplementary material for: Influence of Compounding Parameters on Color Space and Properties of Thermoplastics with Ultramarine Blue Pigment
Source: Polymers (Basel). 2023 Dec 15;15(24):4718. doi: 10.3390/polym15244718 (PMC10747715; doi:10.3390/polym15244718)
Supplement: Supplementary file 1 [file polymers-15-04718-s001.zip]

Archive with 1 entries (1 files):
- polymers-2768227-supplementary.pdf
